# Supplementary material for: Antimicrobial peptides and proteins as alternative antibiotics for porcine semen preservation
Source: BMC Vet Res. 2024 Jun 12;20:257. doi: 10.1186/s12917-024-04105-9 (PMC11167811; doi:10.1186/s12917-024-04105-9)
Supplement: Supplementary file 1 — Supplementary Material 1 [file 12917_2024_4105_MOESM1_ESM.xlsx]

## Sheet: sperm-parameters
Replicate	Time(hours)	treatment	Rhod(%)	PI/CFDA(%)	NAR(%)	ORP(mV)	Motility(%)	Progressive motility(%)	ALH	BCF	LIN	STR	VAP	VCL	VSL
1	0	Gent	51.5	60	94.75	121	77.8431	50.1961	4.56578	15.8389	48.131	77.508	80.4977	134.386	63.5346
1	24	Gent	63.5	62	92.5	178.5	63.8075	54.1841	5.68344	16.7164	57.4352	83.3539	98.3014	147.326	82.1464
1	24	Ctr	61	63	87	169	78.4351	40.458	5.40572	16.0253	44.0005	68.6071	84.3813	136.007	58.5695
1	24	Lys500	66.5	67	94.5	175.5	71.173	49.1054	5.40418	16.706	53.8338	77.8128	89.5901	133.125	70.7347
1	24	Lys50	69	72	93	172	76.7535	50.1002	4.8705	16.2195	51.3903	77.3296	79.0066	121.566	62.1832
1	24	Nis500	60.5	61.5	94	148	70.0197	51.4793	4.84019	17.4827	57.5727	81.0366	82.1238	118.291	67.2709
1	24	Nis50	66	68	93	179	68.2353	47.8992	4.36045	16.9575	52.774	79.529	73.1266	111.932	58.6649
1	48	Gent	54	56.5	91.5	174	65.2778	54.7619	4.97997	15.8765	50.2215	81.8497	87.8745	147.872	72.8671
1	48	Ctr	59	57.5	86	164	59.5563	34.1297	5.60443	14.9979	40.3431	70.3281	91.2618	166.359	66.5529
1	48	Lys500	63	68	92.5	167	65.2259	46.9548	5.18496	16.3503	47.4639	79.0468	86.4033	149.171	69.9989
1	48	Lys50	57	65	91.5	174.5	74.8134	46.2687	5.14324	15.9345	45.8514	76.6458	87.9792	153.131	68.2256
1	48	Nis500	62	61.5	94.5	152.5	63.6531	43.7269	4.61143	15.8043	48.151	79.439	77.9134	132.106	63.3407
1	48	Nis50	65.5	67	92.5	178	76.3864	52.7728	4.48424	16.4692	49.6215	79.2319	77.2467	126.446	62.4058
2	0	Gent	68	68.5	95.5	96.5	80.6407	50.6964	5.20742	16.8914	50.1604	76.9886	89.1608	140.055	70.1923
2	24	Gent	61.5	65.5	93.5	176	58.1436	47.8109	5.73069	17.2702	61.1426	86.44	101.109	145.852	89.1446
2	24	Ctr	58.5	60.5	90.5	173.5	58.5443	51.2658	5.01297	17.2723	58.4564	84.1958	84.8856	124.16	72.2571
2	24	Lys500	63	62.5	96.5	171	58.3871	48.0645	5.35108	17.7868	59.5456	84.0856	91.6911	132.785	77.6216
2	24	Lys50	63	72	91.5	173.5	67.6991	49.5575	5.13505	16.9755	54.112	79.6049	88.125	132.721	70.9084
2	24	Nis500	72.5	68.5	91	154	54.5718	42.3803	5.3579	16.7199	54.4317	77.9415	89.5465	133.568	71.3933
2	24	Nis50	60.5	72	93.5	173.5	72.9198	44.0242	5.17529	16.8009	47.3368	71.7198	86.5621	135.903	63.0642
2	48	Gent	58.5	57	91	174	59.7368	50.1316	5.3688	15.4848	52.0964	85.8931	88.077	148.091	76.6865
2	48	Ctr	57	61.5	89	177	64.0054	51.8268	5.21833	15.5977	50.5893	83.5142	82.8018	139.402	70.0033
2	48	Lys500	53.5	68	92.5	158.5	63.8436	57.0033	5.37447	16.6876	56.584	87.9083	90.2587	144.06	80.884
2	48	Lys50	63	71	92	175	65.6672	52.024	5.56945	15.4402	49.0736	82.6195	87.8073	150.573	74.1457
2	48	Nis500	65.5	66	90	155	61.976	51.7964	5.84827	15.2806	51.2386	84.2578	92.9539	157.311	79.9733
2	48	Nis50	56.5	75	92	179.5	68.7173	49.6073	5.58317	14.418	42.8561	76.5886	86.0232	156.788	66.9732
3	0	Gent	50.5	60	92	120	71.1185	53.4224	5.76041	14.7161	52.9623	80.6066	66.9543	105.37	55.4104
3	24	Gent	52.5	55	89.5	178.5	66.2813	64.1618	5.73146	17.3615	60.899	88.1033	101.849	149.314	91.5753
3	24	Ctr	53	56.5	92	176.5	66.2921	44.1948	4.88738	17.2012	51.4517	76.232	84.7649	130.644	65.5413
3	24	Lys500	50	61	92.5	177	65.2952	52.9517	4.83762	18.7139	61.7697	85.9851	87.0389	123.985	76.5637
3	24	Lys50	59	57.5	92	179.5	75.1361	60.2541	4.67419	18.1497	60.5104	85.7027	83.0082	119.268	72.217
3	24	Nis500	55	60.5	95	162.5	50.8704	48.3559	4.59239	18.4462	60.5275	83.1426	81.3948	116.241	68.5595
3	24	Nis50	54	55	92.5	176.5	70.1323	57.4669	4.7028	17.6679	60.3645	83.9857	81.5187	115.485	69.2283
3	48	Gent	52	52	90	165.5	64.6817	55.4415	5.23637	16.6429	52.5691	86.924	89.9527	151.694	79.6205
3	48	Ctr	41	63	90.5	173.5	69.6429	46.5909	5.2148	15.1286	45.8213	78.5467	84.2932	148.731	67.5854
3	48	Lys500	52.5	65.75	91.5	175	65.641	55.0427	5.17126	16.4179	53.3535	84.547	87.6167	142.59	75.6011
3	48	Lys50	53.5	64.75	93	173	66.9078	52.9837	5.53989	16.0766	51.19	83.8722	88.192	147.289	76.2076
3	48	Nis500	49.5	61	92.5	156.5	58.0071	49.8221	4.91607	16.5212	57.3515	87.3325	80.7318	126.271	71.7975
3	48	Nis50	53	60.5	93	171	63.8171	52.4851	4.64407	15.8079	52.9447	84.8385	79.036	130.057	67.593
4	0	Gent	51	72.5	97.5	107	89.0647	56.6906	5.70119	16.0294	48.7763	76.5071	93.5981	151.99	72.8844
4	24	Gent	61	55.5	93.5	164.5	64.7856	58.9165	5.41094	18.2092	57.7457	85.108	96.4878	144.105	82.855
4	24	Ctr	56	55.5	92.5	174	69.2308	61.5385	4.58759	16.8826	59.062	84.5991	78.6611	116.402	66.0021
4	24	Lys500	58.5	56	95	171	65.2778	63.6574	4.54304	17.947	62.7679	88.0727	80.2622	115.758	70.3361
4	24	Lys50	60	49.5	93	169.5	70.4403	49.4759	4.63713	17.4186	52.9579	77.4076	81.0707	122.351	63.2539
4	24	Nis500	58.5	61	93.5	154	65.2174	47.8261	4.97529	18.0598	55.453	77.5873	84.8322	124.738	66.7622
4	24	Nis50	49	55.5	95	155	67.161	33.4746	4.81041	16.6689	42.6456	64.5209	83.0573	130.552	52.4096
4	48	Gent	63.5	57.5	91.5	175	64.3204	52.6699	5.55418	16.4041	50.7661	83.0992	98.7196	165.809	83.6889
4	48	Ctr	62	63	92	156	61.4108	56.2241	4.81	16.2831	52.2064	83.0973	79.8893	132.185	67.2145
4	48	Lys500	65.5	68	95.5	171	68.4314	57.8431	5.21914	16.7572	54.1499	84.3805	87.4414	138.676	74.5122
4	48	Lys50	61.5	66	91.5	169.5	63.4199	45.671	5.45341	15.1724	48.0139	77.789	91.4667	155.017	71.8511
4	48	Nis500	54.5	68	95.5	154	59.0264	42.5963	4.96221	16.4908	48.9136	77.2465	83.6827	140.16	63.5403
4	48	Nis50	53.5	63	91.5	170.5	65.0183	41.7582	5.05367	15.7396	44.1009	74.3732	84.3291	147.52	62.6798

## Sheet: sperm-subpopulations-24H
Treatment	Time	Tot. Cells	N. Sp1	% Sp1 rapid progressive	N. Sp2	% Sp2 rapid no progressive	N. Sp3	% Sp3 slow no progressive
Ctr	24h	524	241	45.9924	140	26.7176	143	27.2901
Ctr	24h	632	288	45.5696	40	6.32911	304	48.1013
Ctr	24h	534	252	47.191	78	14.6067	204	38.2022
Ctr	24h	455	242	53.1868	35	7.69231	178	39.1209
Gent	24h	478	250	52.3013	45	9.41423	183	38.2845
Gent	24h	571	285	49.9124	34	5.95447	252	44.1331
Gent	24h	519	306	58.9595	26	5.00963	187	36.0308
Gent	24h	443	228	51.4673	36	8.12641	179	40.4063
Lys50	24h	499	270	54.1082	84	16.8337	145	29.0581
Lys50	24h	678	337	49.705	81	11.9469	260	38.3481
Lys50	24h	551	338	61.343	36	6.53358	177	32.1234
Lys50	24h	477	242	50.7338	59	12.369	176	36.8973
Lys500	24h	503	263	52.2863	77	15.3082	163	32.4056
Lys500	24h	620	293	47.2581	43	6.93548	284	45.8065
Lys500	24h	559	297	53.1306	28	5.00894	234	41.8605
Lys500	24h	432	229	53.0093	20	4.62963	183	42.3611
Nis50	24h	595	269	45.2101	61	10.2521	265	44.5378
Nis50	24h	661	314	47.5038	121	18.3056	226	34.1906
Nis50	24h	529	285	53.8752	44	8.31758	200	37.8072
Nis50	24h	472	156	33.0508	121	25.6356	195	41.3136
Nis500	24h	507	265	52.2682	54	10.6509	188	37.0809
Nis500	24h	689	257	37.3004	76	11.0305	356	51.6691
Nis500	24h	517	202	39.0716	34	6.5764	281	54.352
Nis500	24h	506	223	44.0711	61	12.0553	222	43.8735

## Sheet: sperm-subpopulations-48H
Treatment	Time	Tot. Cells	N. Sp1	% Sp1 rapid progressive	N. Sp2	% Sp2 rapid no progressive	N. Sp3	% Sp3 slow no progressive
Ctr	48h	586	230	39.2491	100	17.0648	256	43.686
Ctr	48h	739	370	50.0677	51	6.90122	318	43.0311
Ctr	48h	616	317	51.461	81	13.1494	218	35.3896
Ctr	48h	482	226	46.888	35	7.26141	221	45.8506
Gent	48h	504	264	52.381	46	9.12698	194	38.4921
Gent	48h	760	374	49.2105	41	5.39474	345	45.3947
Gent	48h	487	256	52.5667	33	6.77618	198	40.6571
Gent	48h	412	212	51.4563	44	10.6796	156	37.8641
Lys50	48h	536	289	53.9179	93	17.3507	154	28.7313
Lys50	48h	667	342	51.2744	52	7.7961	273	40.9295
Lys50	48h	553	293	52.9837	51	9.22242	209	37.7939
Lys50	48h	462	218	47.1861	63	13.6364	181	39.1775
Lys500	48h	509	251	49.3124	56	11.002	202	39.6857
Lys500	48h	614	333	54.2345	29	4.72313	252	41.0423
Lys500	48h	585	308	52.6496	48	8.20513	229	39.1453
Lys500	48h	510	282	55.2941	40	7.84314	188	36.8627
Nis50	48h	559	299	53.4884	64	11.449	196	35.0626
Nis50	48h	764	374	48.9529	89	11.6492	301	39.3979
Nis50	48h	503	255	50.6958	35	6.95825	213	42.3459
Nis50	48h	546	236	43.2234	82	15.0183	228	41.7582
Nis500	48h	542	243	44.8339	55	10.1476	244	45.0185
Nis500	48h	668	328	49.1018	45	6.73653	295	44.1617
Nis500	48h	562	269	47.8648	24	4.27046	269	47.8648
Nis500	48h	493	194	39.3509	64	12.9817	235	47.6673

## Sheet: Microbiological analysis
						CFU/mL
		1st day				24 hours				48 hours
1st	PCA		MacCon		PCA		MacCon		PCA		MacCon
sampling	1st rep	2nd rep	1st rep	2nd rep	1st rep	2nd rep	1st rep	2nd rep	1st rep	2nd rep	1st rep	2nd rep
Nis50					230	230	10	20	4800	5850	360	340
Nis500					430	400	30	10	210	130	30	10
Lys50					190	160	0	0	22000	24000	6200	6040
Lys500					150	160	10	20	220	150	20	0
Ctr	160	255	20	0	270	240	0	10	9200	1040	60	40
Gent					0	0	0	0	0	0	0	0
						CFU/mL
		1st day				24 hours				48 hours
2nd	PCA		MacCon		PCA		MacCon		PCA		MacCon
sampling	1st rep	2nd rep	1st rep	2nd rep	1st rep	2nd rep	1st rep	2nd rep	1st rep	2nd rep	1st rep	2nd rep
Nis50					100	160	0	0	1260	1300	530	590
Nis500					50	60	0	10	13800	10000	40	30
Lys50					200	180	10	10	2020	1900	10	100
Lys500					30	60	0	0	30	40	0	20
Ctr	20	30	0	0	70	100	20	10	70	70	50	0
Gent					0	0	0	0	0	0	0	0
						CFU/mL
		1st day				24 hours				48 hours
3rd	PCA		MacCon		PCA		MacCon		PCA		MacCon
sampling	1st rep	2nd rep	1st rep	2nd rep	1st rep	2nd rep	1st rep	2nd rep	1st rep	2nd rep	1st rep	2nd rep
Nis50					50	20	0	0	10	10	0	0
Nis500					30	10	0	0	0	0	0	0
Lys50					0	0	0	0	10	10	10	0
Lys500					0	0	0	0	0	20	0	0
Ctr	290	40	100	110	0	10	0	0	0	0	10	10
Gent					0	0	0	0	0	0	0	0
						CFU/mL
		1st day				24 hours				48 hours
4th	PCA		MacCon		PCA		MacCon		PCA		MacCon
sampling	1st rep	2nd rep	1st rep	2nd rep	1st rep	2nd rep	1st rep	2nd rep	1st rep	2nd rep	1st rep	2nd rep
Nis50					50	70	0	0	40	20	0	0
Nis500					40	70	0	0	10	10	0	0
Lys50					10	0	0	0	10	10	0	0
Lys500					0	20	0	0	0	0	0	0
Ctr	90	60	10	10	80	50	0	10	300000	248062	279070	166667
Gent					0	0	0	0	0	0	0	0

## Sheet: bacterial growth (inoculated)
			log CFU/mL after 48 hours
	S. epidermidis		S. maltophilia		P. aeruginosa		K. aerogenes
	1st rep	2nd rep	1st rep	2nd rep	1st rep	2nd rep	1st rep	2nd rep
BTS	3.60206	3.47712	0	0	0	2.30103	5.91908	5.88649
BTS+Lys500	0	2.30103	0	0	2.30103	0	0	0
BTS+Nis500	0	0	0	0	0	0	5.97313	5.97313
MH	9.01284	9.11059	8.81291	8.69897	tntc	tntc	8.89763	8.83885
*initial inoculum = 5×104 (all bacterial genera)
